# Supplementary material for: A history of hybrids? Genomic patterns of introgression in the True Geese
Source: BMC Evol Biol. 2017 Aug 22;17:201. doi: 10.1186/s12862-017-1048-2 (PMC5568201; doi:10.1186/s12862-017-1048-2)
Supplement: Supplementary file 5 — Estimates of historical effective population sizes for all goose species, based on a PSMC analysis. Final three figures represent the three subspecies of Brent Goose, which is depicted in the lower right panel. (ZIP 766 kb) [file 12862_2017_1048_MOESM5_ESM.zip]

Archive with 2 entries (2 files):
- S2 Demography - Part 2.tif
- S2 Demography - Part 1.tif
